# Supplementary material for: Decrease in Sleep Duration and Poor Sleep Quality over Time Is Associated with an Increased Risk of Incident Non-Alcoholic Fatty Liver Disease
Source: J Pers Med. 2022 Jan 11;12(1):92. doi: 10.3390/jpm12010092 (PMC8777783; doi:10.3390/jpm12010092)
Supplement: Supplementary file 1 [file jpm-12-00092-s001.zip]

Archive with 1 entries (1 files):
- jpm-1502478-supplementary.pdf
